# Supplementary material for: AFB1 Microbial Degradation by Bacillus subtilis WJ6 and Its Degradation Mechanism Exploration Based on the Comparative Transcriptomics Approach
Source: Metabolites. 2023 Jun 23;13(7):785. doi: 10.3390/metabo13070785 (PMC10385142; doi:10.3390/metabo13070785)
Supplement: Supplementary file 1 [file metabolites-13-00785-s001.zip › Supplementary File 1.xls]

Gene id	MeanTPM (B2)	MeanTPM (B1)	log2FoldChange	pValue	qValue	result	GeneName	GeneDescription	GO	KEGG	COG
KS07_00280	15185.1	111383.03	-2.87480113015	0.0	0.0	down	KS07_00280	ABC transporter permease	-	-	COG4466-Uncharacterized protein conserved in bacteria[S]
KS07_18570	2023.22	22889.6	-3.49996714308	0.0	0.0	down	KS07_18570	alkyl hydroperoxide reductase	-	K03386-ko04214 Apoptosis - fly	COG0450-Peroxiredoxin[O]
KS07_00605	5467.49	29575.18	-2.4354363673900004	0.0	0.0	down	KS07_00605	50S ribosomal protein L11	GO:0000027,GO:0003674,GO:0003676,GO:0003723,GO:0003735,GO:0005198,GO:0005488,GO:0005575,GO:0005622,GO:0005737,GO:0005829,GO:0005840,GO:0006412,GO:0006518,GO:0006807,GO:0006996,GO:0008150,GO:0008152,GO:0009058,GO:0009059,GO:0009987,GO:0010467,GO:0015934,GO:0016043,GO:0019538,GO:0019843,GO:0022607,GO:0022613,GO:0022618,GO:0022625,GO:0022626,GO:0032991,GO:0034622,GO:0034641,GO:0034645,GO:0042254,GO:…	K02867-ko03010 Ribosome	COG0080-Ribosomal protein L11[J]
KS07_00745	32070.76	1480.66	4.43694624103	0.0	0.0	up	KS07_00745	30S ribosomal protein S8	GO:0003674,GO:0003735,GO:0005198,GO:0005575,GO:0005622,GO:0005737,GO:0005829,GO:0005840,GO:0015935,GO:0022626,GO:0022627,GO:0032991,GO:0043226,GO:0043228,GO:0043229,GO:0043232,GO:0044391,GO:1990904	K02994-ko03010 Ribosome	COG0096-Ribosomal protein S8[J]
KS07_00660	76123.48	31687.81	1.2644135602200002	0.0	0.0	up	tuf	elongation factor Tu	GO:0005575,GO:0005622,GO:0005737	-	COG0050-GTPases - translation elongation factors[J]
KS07_00735	25148.96	1855.82	3.7603700483800004	0.0	0.0	up	KS07_00735	50S ribosomal protein L5	GO:0000027,GO:0003674,GO:0003676,GO:0003723,GO:0003735,GO:0005198,GO:0005488,GO:0005575,GO:0005622,GO:0005737,GO:0005829,GO:0005840,GO:0006412,GO:0006518,GO:0006807,GO:0006996,GO:0008150,GO:0008152,GO:0009058,GO:0009059,GO:0009987,GO:0010467,GO:0015934,GO:0016043,GO:0019538,GO:0022607,GO:0022613,GO:0022618,GO:0022625,GO:0022626,GO:0032991,GO:0034622,GO:0034641,GO:0034645,GO:0042254,GO:0042255,GO:…	K02931-ko03010 Ribosome	COG0094-Ribosomal protein L5[J]
KS07_00760	15334.2	1126.8	3.7664495278400003	9.307025067469993e-259	2.3849251735399985e-257	up	KS07_00760	30S ribosomal protein S5	GO:0003674,GO:0003735,GO:0005198,GO:0005575,GO:0005622,GO:0005737,GO:0005829,GO:0005840,GO:0006412,GO:0006518,GO:0006807,GO:0008150,GO:0008152,GO:0009058,GO:0009059,GO:0009987,GO:0010467,GO:0015935,GO:0019538,GO:0022626,GO:0022627,GO:0032991,GO:0034641,GO:0034645,GO:0043043,GO:0043170,GO:0043226,GO:0043228,GO:0043229,GO:0043232,GO:0043603,GO:0043604,GO:0044237,GO:0044238,GO:0044249,GO:0044260,GO:…	K02988-ko03010 Ribosome	COG0098-Ribosomal protein S5[J]
KS07_00750	8209.07	486.24	4.0774783042300005	2.8972012397199987e-161	5.939262541429998e-160	up	KS07_00750	50S ribosomal protein L6	GO:0002181,GO:0003674,GO:0003676,GO:0003723,GO:0003735,GO:0005198,GO:0005488,GO:0005575,GO:0005622,GO:0005737,GO:0005829,GO:0005840,GO:0006412,GO:0006518,GO:0006807,GO:0008150,GO:0008152,GO:0009058,GO:0009059,GO:0009987,GO:0010467,GO:0015934,GO:0019538,GO:0022625,GO:0022626,GO:0032991,GO:0034641,GO:0034645,GO:0043043,GO:0043170,GO:0043226,GO:0043228,GO:0043229,GO:0043232,GO:0043603,GO:0043604,GO:…	K02933-ko03010 Ribosome	COG0097-Ribosomal protein L6P/L9E[J]
KS07_07790	15652.88	336.63	5.539120561880001	9.767041211239996e-160	1.8202213166399995e-158	up	KS07_07790	acyl carrier protein	GO:0000035,GO:0000036,GO:0003674,GO:0005488,GO:0005575,GO:0005622,GO:0005737,GO:0005829,GO:0005975,GO:0006082,GO:0006629,GO:0006631,GO:0006633,GO:0006643,GO:0006644,GO:0006664,GO:0006793,GO:0006796,GO:0008150,GO:0008152,GO:0008610,GO:0008654,GO:0009058,GO:0009245,GO:0009247,GO:0009311,GO:0009312,GO:0009987,GO:0016051,GO:0016053,GO:0019637,GO:0019752,GO:0019842,GO:0031177,GO:0032787,GO:0033218,GO:…	-	COG0236-Acyl carrier protein[IQ]
KS07_15770	3768.8	221.41	4.08931294898	9.140184694999997e-139	1.5614482187299996e-137	up	KS07_15770	glyceraldehyde-3-phosphate dehydrogenase	GO:0000166,GO:0003674,GO:0003824,GO:0004365,GO:0005488,GO:0005975,GO:0006082,GO:0006090,GO:0006091,GO:0006096,GO:0006139,GO:0006163,GO:0006164,GO:0006165,GO:0006725,GO:0006753,GO:0006754,GO:0006757,GO:0006793,GO:0006796,GO:0006807,GO:0008150,GO:0008152,GO:0009056,GO:0009058,GO:0009117,GO:0009123,GO:0009124,GO:0009126,GO:0009127,GO:0009132,GO:0009135,GO:0009141,GO:0009142,GO:0009144,GO:0009145,GO:…	K00134-ko01200 Carbon metabolism;ko01230 Biosynthesis of amino acids;ko00010 Glycolysis / Gluconeogenesis;ko00710 Carbon fixation in photosynthetic organisms;ko04066 HIF-1 signaling pathway;ko05010 Alzheimer's disease	COG0057-Glyceraldehyde-3-phosphate dehydrogenase/erythrose-4-phosphate dehydrogenase[G]
KS07_00715	25605.31	3048.09	3.0704656191299997	7.6789178654299985e-137	1.2109062787799996e-135	up	KS07_00715	50S ribosomal protein L29	GO:0005575,GO:0005622,GO:0005737,GO:0005829,GO:0005840,GO:0015934,GO:0022625,GO:0022626,GO:0032991,GO:0043226,GO:0043228,GO:0043229,GO:0043232,GO:0044391,GO:1990904	K02904-ko03010 Ribosome	COG0255-Ribosomal protein L29[J]
KS07_00690	14819.57	4302.72	1.7841827225599998	1.2351455549199997e-127	1.8086059911299996e-126	up	rplB	50S ribosomal protein L2	GO:0002181,GO:0003674,GO:0003676,GO:0003723,GO:0003735,GO:0005198,GO:0005488,GO:0005575,GO:0005622,GO:0005737,GO:0005829,GO:0005840,GO:0006412,GO:0006518,GO:0006807,GO:0008150,GO:0008152,GO:0009058,GO:0009059,GO:0009987,GO:0010467,GO:0015934,GO:0019538,GO:0022625,GO:0022626,GO:0032991,GO:0034641,GO:0034645,GO:0043043,GO:0043170,GO:0043226,GO:0043228,GO:0043229,GO:0043232,GO:0043603,GO:0043604,GO:…	K02886-ko03010 Ribosome	COG0090-Ribosomal protein L2[J]
KS07_00815	9103.52	2130.21	2.0954288299	3.866797771459999e-123	5.284623620989998e-122	up	KS07_00815	DNA-directed RNA polymerase subunit alpha	GO:0003674,GO:0003824,GO:0003899,GO:0005575,GO:0005622,GO:0005737,GO:0006139,GO:0006351,GO:0006354,GO:0006725,GO:0006807,GO:0008150,GO:0008152,GO:0009058,GO:0009059,GO:0009987,GO:0010467,GO:0016070,GO:0016740,GO:0016772,GO:0016779,GO:0018130,GO:0019438,GO:0032774,GO:0034062,GO:0034641,GO:0034645,GO:0034654,GO:0043170,GO:0044237,GO:0044238,GO:0044249,GO:0044260,GO:0044271,GO:0046483,GO:0071704,GO:…	K03040-ko00230 Purine metabolism;ko00240 Pyrimidine metabolism;ko03020 RNA polymerase	COG0202-DNA-directed RNA polymerase, alpha subunit/40 kD subunit[K]
KS07_07850	68967.14	28080.5	1.29634051643	1.5069961491299995e-113	1.9308388160699994e-112	up	KS07_07850	50S ribosomal protein L19	GO:0003674,GO:0003735,GO:0005198,GO:0005575,GO:0005622,GO:0005737,GO:0005829,GO:0005840,GO:0015934,GO:0022625,GO:0022626,GO:0032991,GO:0043226,GO:0043228,GO:0043229,GO:0043232,GO:0044391,GO:1990904	K02884-ko03010 Ribosome	COG0335-Ribosomal protein L19[J]
KS07_00770	9572.75	1329.72	2.84781094422	2.1538054664699993e-101	2.5972360036899996e-100	up	KS07_00770	50S ribosomal protein L15	GO:0003674,GO:0003735,GO:0005198,GO:0005575,GO:0005622,GO:0005737,GO:0005829,GO:0005840,GO:0015934,GO:0022625,GO:0022626,GO:0032991,GO:0043226,GO:0043228,GO:0043229,GO:0043232,GO:0044391,GO:1990904	K02876-ko03010 Ribosome	COG0200-Ribosomal protein L15[J]
KS07_00635	1440.07	395.07	1.86595873775	2.9787210422999993e-59	3.392432298179999e-58	up	KS07_00635	DNA-directed RNA polymerase subunit beta'	GO:0000428,GO:0005575,GO:0005622,GO:0030880,GO:0032991,GO:0061695,GO:1902494,GO:1990234	K03046-ko00230 Purine metabolism;ko00240 Pyrimidine metabolism;ko03020 RNA polymerase	COG0086-DNA-directed RNA polymerase, beta' subunit/160 kD subunit[K]
KS07_04325	4061.29	18214.38	-2.165067935	6.669220025939999e-56	7.195737396409998e-55	down	KS07_04325	tRNA-Trp	-	-	-
KS07_00710	5796.96	925.54	2.64692928384	6.1104181635099995e-55	6.263178617589999e-54	up	KS07_00710	50S ribosomal protein L16	GO:0003674,GO:0003676,GO:0003723,GO:0003735,GO:0005198,GO:0005488,GO:0005575,GO:0005622,GO:0005737,GO:0005829,GO:0005840,GO:0015934,GO:0019843,GO:0022625,GO:0022626,GO:0032991,GO:0043226,GO:0043228,GO:0043229,GO:0043232,GO:0044391,GO:0097159,GO:1901363,GO:1990904	K02878-ko03010 Ribosome	COG0197-Ribosomal protein L16/L10E[J]
KS07_15745	6479.06	2386.09	1.4411360575799999	2.43412250396e-52	2.3761672062399994e-51	up	eno	enolase	GO:0001968,GO:0003674,GO:0003824,GO:0004634,GO:0005488,GO:0005515,GO:0005518,GO:0005575,GO:0005576,GO:0005618,GO:0005622,GO:0005737,GO:0005975,GO:0006082,GO:0006090,GO:0006091,GO:0006096,GO:0006139,GO:0006163,GO:0006164,GO:0006165,GO:0006725,GO:0006753,GO:0006754,GO:0006757,GO:0006793,GO:0006796,GO:0006807,GO:0008150,GO:0008152,GO:0009056,GO:0009058,GO:0009117,GO:0009123,GO:0009124,GO:0009126,GO:…	K01689-ko01200 Carbon metabolism;ko01230 Biosynthesis of amino acids;ko00010 Glycolysis / Gluconeogenesis;ko00680 Methane metabolism;ko03018 RNA degradation;ko04066 HIF-1 signaling pathway	COG0148-Enolase[G]
KS07_00740	9341.24	1011.7	3.2068325225200005	6.39800517151e-50	5.7025698267800004e-49	up	rpsN	30S ribosomal protein S14	GO:0003674,GO:0003735,GO:0005198,GO:0005575,GO:0005622,GO:0005737,GO:0005840,GO:0006412,GO:0006518,GO:0006807,GO:0008150,GO:0008152,GO:0009058,GO:0009059,GO:0009987,GO:0010467,GO:0015935,GO:0019538,GO:0032991,GO:0034641,GO:0034645,GO:0043043,GO:0043170,GO:0043226,GO:0043228,GO:0043229,GO:0043232,GO:0043603,GO:0043604,GO:0044237,GO:0044238,GO:0044249,GO:0044260,GO:0044267,GO:0044271,GO:0044391,GO:…	K02954-ko03010 Ribosome	COG0199-Ribosomal protein S14[J]
KS07_02985	3377.58	1062.6	1.6683913231299998	1.7560995149799995e-49	1.50000166905e-48	up	groEL	molecular chaperone GroEL	GO:0001817,GO:0001819,GO:0002791,GO:0002793,GO:0003674,GO:0005488,GO:0005515,GO:0005575,GO:0005622,GO:0005737,GO:0005829,GO:0006457,GO:0006458,GO:0008150,GO:0009986,GO:0009987,GO:0016465,GO:0030246,GO:0030247,GO:0032677,GO:0032757,GO:0032879,GO:0032880,GO:0032991,GO:0044183,GO:0044764,GO:0046812,GO:0048518,GO:0048522,GO:0050707,GO:0050708,GO:0050714,GO:0050715,GO:0050789,GO:0050794,GO:0051046,GO:…	K04077-ko03018 RNA degradation;ko04212 Longevity regulating pathway - worm;ko04940 Type I diabetes mellitus;ko05134 Legionellosis;ko05152 Tuberculosis	COG0459-Chaperonin GroEL (HSP60 family)[O]
KS07_00705	5210.48	1258.9	2.04925259467	1.17727753383e-47	9.65367577737e-47	up	KS07_00705	30S ribosomal protein S3	GO:0002181,GO:0003674,GO:0003735,GO:0005198,GO:0005575,GO:0005622,GO:0005737,GO:0005829,GO:0005840,GO:0006412,GO:0006518,GO:0006807,GO:0008150,GO:0008152,GO:0009058,GO:0009059,GO:0009987,GO:0010467,GO:0015935,GO:0019538,GO:0022626,GO:0022627,GO:0032991,GO:0034641,GO:0034645,GO:0043043,GO:0043170,GO:0043226,GO:0043228,GO:0043229,GO:0043232,GO:0043603,GO:0043604,GO:0044237,GO:0044238,GO:0044249,GO:…	K02982-ko03010 Ribosome	COG0092-Ribosomal protein S3[J]
KS07_00730	3913.22	224.42	4.12408306261	4.3097415079099995e-46	3.3980654196999994e-45	up	KS07_00730	50S ribosomal protein L24	GO:0005575,GO:0005622,GO:0005737,GO:0005829,GO:0005840,GO:0006412,GO:0006518,GO:0006807,GO:0008150,GO:0008152,GO:0009058,GO:0009059,GO:0009987,GO:0010467,GO:0015934,GO:0019538,GO:0022625,GO:0022626,GO:0032991,GO:0034641,GO:0034645,GO:0043043,GO:0043170,GO:0043226,GO:0043228,GO:0043229,GO:0043232,GO:0043603,GO:0043604,GO:0044237,GO:0044238,GO:0044249,GO:0044260,GO:0044267,GO:0044271,GO:0044391,GO:…	K02895-ko03010 Ribosome	COG0198-Ribosomal protein L24[J]
KS07_04355	2634.27	11580.87	-2.13626851068	1.90343439875e-39	1.44520019164e-38	down	KS07_04355	tRNA-Leu	-	-	-
KS07_00655	618.89	86.3	2.8422505466100003	6.07706697174e-32	4.29585768692e-31	up	fusA	elongation factor G	-	-	COG0480-Translation elongation factors (GTPases)[J]
KS07_00775	2753.75	874.56	1.65476831984	6.940420078519999e-32	4.74262038699e-31	up	KS07_00775	preprotein translocase subunit SecY	GO:0005575,GO:0005886,GO:0016020,GO:0071944	K03076-ko03060 Protein export;ko03070 Bacterial secretion system;ko02024 Quorum sensing	COG0201-Preprotein translocase subunit SecY[U]
KS07_11550	480.57	2085.72	-2.1177269996200003	7.8902552001e-30	4.9015221697599996e-29	down	KS07_11550	transcriptional regulator	GO:0008150,GO:0009892,GO:0010468,GO:0010605,GO:0010629,GO:0019222,GO:0048519,GO:0050789,GO:0060255,GO:0065007	-	COG1396-Predicted transcriptional regulators[K]
KS07_00620	3256.81	494.09	2.7206137942199997	2.32561377027e-28	1.40220830266e-27	up	rplL	50S ribosomal protein L7/L12	-	K02935-ko03010 Ribosome	COG0222-Ribosomal protein L7/L12[J]
KS07_00780	1895.58	301.11	2.6542768179599996	5.94796471756e-28	3.483807906e-27	up	KS07_00780	adenylate kinase	GO:0003674,GO:0003824,GO:0004017,GO:0005575,GO:0005622,GO:0005737,GO:0006139,GO:0006725,GO:0006753,GO:0006793,GO:0006796,GO:0006807,GO:0008150,GO:0008152,GO:0009058,GO:0009117,GO:0009123,GO:0009165,GO:0009987,GO:0015949,GO:0016301,GO:0016310,GO:0016740,GO:0016772,GO:0016776,GO:0018130,GO:0019205,GO:0019438,GO:0019637,GO:0034641,GO:0034654,GO:0044237,GO:0044238,GO:0044249,GO:0044271,GO:0044281,GO:…	K00939-ko00230 Purine metabolism	COG0563-Adenylate kinase and related kinases[F]
KS07_10240	78.26	1371.2	-4.1310200941	1.02791364205e-26	5.54532359529e-26	down	KS07_10240	cell division protein DivIVA	-	-	COG3599-Cell division initiation protein[D]
KS07_17120	429.44	20.3	4.40290494413	1.59802732526e-26	8.39988722251e-26	up	KS07_17120	ATP F0F1 synthase subunit alpha	-	K02111-ko00190 Oxidative phosphorylation;ko00195 Photosynthesis	COG0056-F0F1-type ATP synthase, alpha subunit[C]
KS07_15755	813.46	45.95	4.14593463985	2.53351023803e-24	1.26675511902e-23	up	tpiA	triosephosphate isomerase	GO:0003674,GO:0003824,GO:0004807,GO:0005575,GO:0005622,GO:0005737,GO:0005829,GO:0005975,GO:0005996,GO:0006006,GO:0006066,GO:0006071,GO:0006081,GO:0006082,GO:0006090,GO:0006091,GO:0006094,GO:0006096,GO:0006139,GO:0006163,GO:0006164,GO:0006165,GO:0006725,GO:0006753,GO:0006754,GO:0006757,GO:0006793,GO:0006796,GO:0006807,GO:0008150,GO:0008152,GO:0009056,GO:0009058,GO:0009117,GO:0009123,GO:0009124,GO:…	K01803-ko01200 Carbon metabolism;ko01230 Biosynthesis of amino acids;ko00010 Glycolysis / Gluconeogenesis;ko00051 Fructose and mannose metabolism;ko00562 Inositol phosphate metabolism;ko00710 Carbon fixation in photosynthetic organisms	COG0149-Triosephosphate isomerase[G]
KS07_15015	251.92	632.32	-1.32768918945	2.9800368205699997e-24	1.45454178147e-23	down	KS07_15015	Fe-S cluster assembly protein SufB	-	-	COG0719-ABC-type transport system involved in Fe-S cluster assembly, permease component[O]
KS07_02540	0.0001	786.2	-22.9064649331	1.69537896532e-22	8.08262064862e-22	down	KS07_02540	transcription factor YdeB	-	-	COG1329-Transcriptional regulators, similar to M. xanthus CarD[K]
KS07_17105	1035.68	10.97	6.5608709781300005	7.882508899910001e-20	3.6725325556399997e-19	up	KS07_17105	ATP synthase F0F1 subunit epsilon	GO:0005575,GO:0005622,GO:0006139,GO:0006163,GO:0006164,GO:0006725,GO:0006753,GO:0006754,GO:0006793,GO:0006796,GO:0006807,GO:0006810,GO:0006811,GO:0006812,GO:0008150,GO:0008152,GO:0009058,GO:0009117,GO:0009123,GO:0009124,GO:0009126,GO:0009127,GO:0009141,GO:0009142,GO:0009144,GO:0009145,GO:0009150,GO:0009152,GO:0009156,GO:0009161,GO:0009165,GO:0009167,GO:0009168,GO:0009199,GO:0009201,GO:0009205,GO:…	K02114-ko00190 Oxidative phosphorylation;ko00195 Photosynthesis	COG0355-F0F1-type ATP synthase, epsilon subunit (mitochondrial delta subunit)[C]
KS07_17110	287.3	6.15	5.54582777219	2.5216872813899996e-19	1.12379541888e-18	up	KS07_17110	ATP F0F1 synthase subunit beta	-	K02112-ko00190 Oxidative phosphorylation;ko00195 Photosynthesis	COG0055-F0F1-type ATP synthase, beta subunit[C]
KS07_00720	1849.88	165.76	3.4802638742400003	1.31776942494e-16	5.627973585700001e-16	up	KS07_00720	30S ribosomal protein S17	GO:0003674,GO:0003735,GO:0005198,GO:0005575,GO:0005622,GO:0005737,GO:0005829,GO:0005840,GO:0006412,GO:0006518,GO:0006807,GO:0008150,GO:0008152,GO:0009058,GO:0009059,GO:0009987,GO:0010467,GO:0015935,GO:0019538,GO:0022626,GO:0022627,GO:0032991,GO:0034641,GO:0034645,GO:0043043,GO:0043170,GO:0043226,GO:0043228,GO:0043229,GO:0043232,GO:0043603,GO:0043604,GO:0044237,GO:0044238,GO:0044249,GO:0044260,GO:…	K02961-ko03010 Ribosome	COG0186-Ribosomal protein S17[J]
KS07_00765	2139.23	97.25	4.45924954234	1.53937148718e-16	6.44022765043e-16	up	KS07_00765	50S ribosomal protein L30	GO:0005575,GO:0005622,GO:0005737,GO:0005829,GO:0005840,GO:0015934,GO:0022625,GO:0022626,GO:0032991,GO:0043226,GO:0043228,GO:0043229,GO:0043232,GO:0044391,GO:1990904	K02907-ko03010 Ribosome	COG1841-Ribosomal protein L30/L7E[J]
KS07_00685	13174.51	5606.98	1.2324534758	3.3629208383e-16	1.3787975437e-15	up	KS07_00685	50S ribosomal protein L23	GO:0000027,GO:0003674,GO:0003676,GO:0003723,GO:0003735,GO:0005198,GO:0005488,GO:0005575,GO:0005622,GO:0005737,GO:0005829,GO:0005840,GO:0006412,GO:0006518,GO:0006807,GO:0006996,GO:0008150,GO:0008152,GO:0009058,GO:0009059,GO:0009987,GO:0010467,GO:0015934,GO:0016043,GO:0019538,GO:0022607,GO:0022613,GO:0022618,GO:0022625,GO:0022626,GO:0032991,GO:0034622,GO:0034641,GO:0034645,GO:0042254,GO:0042255,GO:…	K02892-ko03010 Ribosome	COG0089-Ribosomal protein L23[J]
KS07_10550	1110.85	0.0001	23.405160684499997	5.0121469576e-15	2.01468652217e-14	up	KS07_10550	DNA-binding protein	GO:0003674,GO:0003676,GO:0003677,GO:0005488,GO:0005575,GO:0005622,GO:0005737,GO:0005829,GO:0008150,GO:0009889,GO:0010556,GO:0019219,GO:0019222,GO:0031323,GO:0031326,GO:0050789,GO:0050794,GO:0051171,GO:0051252,GO:0060255,GO:0065007,GO:0080090,GO:0097159,GO:1901363,GO:1903506,GO:2001141	-	COG0776-Bacterial nucleoid DNA-binding protein[L]
KS07_02980	1103.94	61.42	4.16780944011	3.7269594078300003e-13	1.44155977095e-12	up	KS07_02980	hypothetical protein	GO:0003674,GO:0005488,GO:0005515,GO:0006457,GO:0006458,GO:0006950,GO:0006986,GO:0008150,GO:0009987,GO:0010033,GO:0035966,GO:0042221,GO:0042802,GO:0043167,GO:0043169,GO:0046872,GO:0050896,GO:0051082,GO:0051084,GO:0051085,GO:0051087,GO:0061077	-	COG0234-Co-chaperonin GroES (HSP10)[O]
KS07_18230	205.28	0.0001	20.9691616449	4.4220428104800003e-13	1.67873847435e-12	up	KS07_18230	citrate transporter	GO:0003674,GO:0005215,GO:0005575,GO:0006810,GO:0006811,GO:0006820,GO:0008150,GO:0016020,GO:0016021,GO:0031224,GO:0034220,GO:0051179,GO:0051234,GO:0055085,GO:0098656	-	COG2851-H+/citrate symporter[C]
KS07_07145	259.22	24.78	3.3869289404000003	1.78559723346e-12	6.42188478701e-12	up	KS07_07145	dihydrolipoamide dehydrogenase	GO:0005575,GO:0005622,GO:0005737	K00382-ko01200 Carbon metabolism;ko00010 Glycolysis / Gluconeogenesis;ko00020 Citrate cycle (TCA cycle);ko00620 Pyruvate metabolism;ko00630 Glyoxylate and dicarboxylate metabolism;ko00640 Propanoate metabolism;ko00260 Glycine, serine and threonine metabolism;ko00280 Valine, leucine and isoleucine degradation	COG1249-Pyruvate/2-oxoglutarate dehydrogenase complex, dihydrolipoamide dehydrogenase (E3) component, and related enzymes[C]
KS07_00700	1661.4	319.9	2.37670656197	1.3173708366800001e-11	4.5773054494700005e-11	up	KS07_00700	50S ribosomal protein L22	GO:0003674,GO:0003735,GO:0005198,GO:0005575,GO:0005622,GO:0005737,GO:0005829,GO:0005840,GO:0015934,GO:0022625,GO:0022626,GO:0032991,GO:0043226,GO:0043228,GO:0043229,GO:0043232,GO:0044391,GO:1990904	K02890-ko03010 Ribosome	COG0091-Ribosomal protein L22[J]
KS07_00785	1640.72	550.68	1.57504293646	9.546632720040001e-11	3.20829460264e-10	up	KS07_00785	methionine aminopeptidase	-	-	COG0024-Methionine aminopeptidase[J]
KS07_08175	5617.64	2074.63	1.4371101121	1.48071704046e-10	4.89591924668e-10	up	KS07_08175	30S ribosomal protein S15	GO:0005575,GO:0005622,GO:0005737,GO:0005829,GO:0005840,GO:0015935,GO:0022626,GO:0022627,GO:0032991,GO:0043226,GO:0043228,GO:0043229,GO:0043232,GO:0044391,GO:1990904	K02956-ko03010 Ribosome	COG0184-Ribosomal protein S15P/S13E[J]
KS07_00725	916.27	130.46	2.8121652505699997	2.24548390416e-09	7.19256563052e-09	up	KS07_00725	50S ribosomal protein L14	GO:0003674,GO:0003676,GO:0003723,GO:0003735,GO:0005198,GO:0005488,GO:0005575,GO:0005622,GO:0005737,GO:0005829,GO:0005840,GO:0015934,GO:0019843,GO:0022625,GO:0022626,GO:0032991,GO:0043226,GO:0043228,GO:0043229,GO:0043232,GO:0044391,GO:0070180,GO:0097159,GO:1901363,GO:1990904	K02874-ko03010 Ribosome	COG0093-Ribosomal protein L14[J]
KS07_04555	584.06	1349.87	-1.2086319856999999	7.70036421325e-08	2.39177979351e-07	down	KS07_04555	cold-shock protein	-	-	COG1278-Cold shock proteins[K]
KS07_12640	227.95	651.47	-1.51498133544	2.42180595586e-07	7.09243172789e-07	down	KS07_12640	50S ribosomal protein L21	GO:0003674,GO:0003735,GO:0005198	K02888-ko03010 Ribosome	COG0261-Ribosomal protein L21[J]
KS07_00650	1764.69	622.51	1.50324585211	5.00234132547e-07	1.44433798834e-06	up	KS07_00650	30S ribosomal protein S7	GO:0000028,GO:0003674,GO:0003676,GO:0003723,GO:0003729,GO:0003735,GO:0005198,GO:0005488,GO:0005575,GO:0005622,GO:0005737,GO:0005829,GO:0005840,GO:0006412,GO:0006518,GO:0006807,GO:0006996,GO:0008150,GO:0008152,GO:0009058,GO:0009059,GO:0009987,GO:0010467,GO:0015935,GO:0016043,GO:0019538,GO:0019843,GO:0022607,GO:0022613,GO:0022618,GO:0022626,GO:0022627,GO:0032991,GO:0034622,GO:0034641,GO:0034645,GO:…	K02992-ko03010 Ribosome	COG0049-Ribosomal protein S7[J]
KS07_17015	204.8	6.82	4.90830016586	6.657423156899999e-07	1.89551631551e-06	up	KS07_17015	1,4-beta-xylanase	GO:0005575,GO:0016020	-	-
KS07_02480	35.78	216.72	-2.59860700615	8.478972230859999e-07	2.38108124291e-06	down	KS07_02480	general stress protein	-	-	COG2249-Putative NADPH-quinone reductase (modulator of drug activity B)[R]
KS07_04320	55.24	978.21	-4.146358988359999	1.49038563527e-06	4.12877101663e-06	down	KS07_04320	tRNA-Tyr	-	-	-
KS07_18575	0.0001	51.48	-18.973652528	1.74910275123e-06	4.78088085335e-06	down	KS07_18575	NADH dehydrogenase	-	-	COG3634-Alkyl hydroperoxide reductase, large subunit[O]
KS07_02455	559.03	1823.41	-1.70564138119	1.89503869575e-06	5.1116175345800005e-06	down	KS07_02455	tRNA-Leu	-	-	-
KS07_00820	763.24	144.67	2.3993709989200003	1.90524531728e-06	5.0724063642e-06	up	KS07_00820	50S ribosomal protein L17	GO:0003674,GO:0003735,GO:0005198,GO:0005575,GO:0005622,GO:0005737,GO:0005829,GO:0005840,GO:0015934,GO:0022625,GO:0022626,GO:0032991,GO:0043226,GO:0043228,GO:0043229,GO:0043232,GO:0044391,GO:1990904	K02879-ko03010 Ribosome	COG0203-Ribosomal protein L17[J]
KS07_00375	72.8	316.62	-2.12074203383	2.57075587391e-06	6.75647377116e-06	down	KS07_00375	hypothetical protein	-	-	COG1098-Predicted RNA binding protein (contains ribosomal protein S1 domain)[J]
KS07_00810	3106.86	1315.06	1.24032860841	2.8940737857299997e-06	7.50993830473e-06	up	KS07_00810	30S ribosomal protein S11	GO:0000028,GO:0000462,GO:0003674,GO:0003676,GO:0003723,GO:0003729,GO:0003735,GO:0005198,GO:0005488,GO:0005575,GO:0005622,GO:0005737,GO:0005829,GO:0005840,GO:0006139,GO:0006364,GO:0006396,GO:0006412,GO:0006518,GO:0006725,GO:0006807,GO:0006996,GO:0008150,GO:0008152,GO:0009058,GO:0009059,GO:0009987,GO:0010467,GO:0015935,GO:0016043,GO:0016070,GO:0016072,GO:0019538,GO:0019843,GO:0022607,GO:0022613,GO:…	K02948-ko03010 Ribosome	COG0100-Ribosomal protein S11[J]
KS07_07455	385.96	116.56	1.7273785551499998	3.44721370171e-06	8.833485110630001e-06	up	KS07_07455	cell division protein FtsA	GO:0003674,GO:0003824,GO:0005575,GO:0005886,GO:0008150,GO:0009898,GO:0009987,GO:0016020,GO:0016462,GO:0016787,GO:0016817,GO:0016818,GO:0016887,GO:0017111,GO:0032153,GO:0051301,GO:0071944,GO:0098552,GO:0098562	K03590-ko04112 Cell cycle - Caulobacter	COG0849-Actin-like ATPase involved in cell division[D]
KS07_03995	191.67	29.77	2.68669341878	1.03301663053e-05	2.58254157632e-05	up	KS07_03995	pyruvate dehydrogenase	-	-	COG0022-Pyruvate/2-oxoglutarate dehydrogenase complex, dehydrogenase (E1) component, eukaryotic type, beta subunit[C]
KS07_08515	47.8	233.84	-2.2904392109400002	2.57785745585e-05	6.14489277266e-05	down	KS07_08515	ribonucleotide reductase	GO:0000166,GO:0003674,GO:0005488,GO:0006464,GO:0006807,GO:0008150,GO:0008152,GO:0009987,GO:0010181,GO:0019538,GO:0032553,GO:0036094,GO:0036211,GO:0043167,GO:0043168,GO:0043170,GO:0043412,GO:0044237,GO:0044238,GO:0044260,GO:0044267,GO:0071704,GO:0097159,GO:0097367,GO:1901265,GO:1901363,GO:1901564	-	COG1780-Protein involved in ribonucleotide reduction[F]
KS07_16035	4325.14	1151.63	1.9090695551900003	3.0562851668e-05	7.20159148498e-05	up	KS07_16035	tRNA-Arg	-	-	-
KS07_00385	313.06	1283.68	-2.03577451676	4.23344249816e-05	9.86199672866e-05	down	KS07_00385	tRNA-Glu	-	-	-
KS07_14105	182.96	966.17	-2.40074878629	0.000113601582535	0.000261666566514	down	KS07_14105	tRNA-Met	-	-	-
KS07_02365	93.65	286.76	-1.61449289773	0.00016767723178799998	0.00038193147240599997	down	KS07_02365	PemK family transcriptional regulator	-	-	COG2337-Growth inhibitor[T]
KS07_00695	639.58	125.48	2.3496673913999997	0.00017471690350599997	0.000393593024381	up	KS07_00695	30S ribosomal protein S19	GO:0000028,GO:0003674,GO:0003735,GO:0005198,GO:0005575,GO:0005622,GO:0005737,GO:0005829,GO:0005840,GO:0006996,GO:0008150,GO:0009987,GO:0015935,GO:0016043,GO:0022607,GO:0022613,GO:0022618,GO:0022626,GO:0022627,GO:0032991,GO:0034622,GO:0042254,GO:0042255,GO:0042274,GO:0043226,GO:0043228,GO:0043229,GO:0043232,GO:0043933,GO:0044085,GO:0044391,GO:0065003,GO:0070925,GO:0071826,GO:0071840,GO:1990904	K02965-ko03010 Ribosome	COG0185-Ribosomal protein S19[J]
KS07_02595	72.92	0.0001	19.4759550358	0.000257542623764	0.0005677014824909999	up	KS07_02595	protein teg	-	-	COG3621-Patatin[R]
KS07_00805	923.78	298.92	1.62778988451	0.000406459817943	0.0008864283263660001	up	KS07_00805	30S ribosomal protein S13	GO:0003674,GO:0003735,GO:0005198,GO:0005575,GO:0005622,GO:0005737,GO:0005829,GO:0005840,GO:0006412,GO:0006518,GO:0006807,GO:0008150,GO:0008152,GO:0009058,GO:0009059,GO:0009987,GO:0010467,GO:0015935,GO:0019538,GO:0022613,GO:0032991,GO:0034641,GO:0034645,GO:0042254,GO:0043043,GO:0043170,GO:0043226,GO:0043228,GO:0043229,GO:0043232,GO:0043603,GO:0043604,GO:0044085,GO:0044237,GO:0044238,GO:0044249,GO:…	K02952-ko03010 Ribosome	COG0099-Ribosomal protein S13[J]
KS07_18590	0.0001	20.45	-17.6417413176	0.0009552515780249999	0.0020398601405699998	down	KS07_18590	fructose 1,6-bisphosphatase	-	K04041-ko01200 Carbon metabolism;ko00010 Glycolysis / Gluconeogenesis;ko00030 Pentose phosphate pathway;ko00051 Fructose and mannose metabolism;ko00710 Carbon fixation in photosynthetic organisms;ko00680 Methane metabolism	COG3855-Uncharacterized protein conserved in bacteria[G]
KS07_14110	128.65	719.37	-2.48328253872	0.00101398683965	0.00212109491967	down	KS07_14110	tRNA-Ala	-	-	-
KS07_00640	792.07	210.9	1.9090688404599998	0.00124182759281	0.00254574656527	up	KS07_00640	50S ribosomal protein L7	GO:0005575,GO:0005622,GO:0005737	K07590-ko03010 Ribosome	COG1358-Ribosomal protein HS6-type (S12/L30/L7a)[J]
KS07_00415	2.45	20.51	-3.0654738374799995	0.00212929596379	0.00427946737821	down	KS07_00415	cell division protein FtsH	GO:0003674,GO:0003824,GO:0004176,GO:0005575,GO:0006508,GO:0006807,GO:0008150,GO:0008152,GO:0008233,GO:0008237,GO:0009056,GO:0009057,GO:0016462,GO:0016787,GO:0016817,GO:0016818,GO:0016887,GO:0017111,GO:0019538,GO:0030163,GO:0030428,GO:0032502,GO:0043170,GO:0043934,GO:0044238,GO:0071704,GO:0140096,GO:1901564,GO:1901565,GO:1901575	-	COG0465-ATP-dependent Zn proteases[O]
KS07_13095	208.7	24.31	3.1018088020200003	0.00252991448307	0.0050352666896	up	KS07_13095	50S ribosomal protein L20	GO:0000027,GO:0003674,GO:0003735,GO:0005198,GO:0005575,GO:0005622,GO:0005737,GO:0005829,GO:0005840,GO:0006996,GO:0008150,GO:0009987,GO:0015934,GO:0016043,GO:0022607,GO:0022613,GO:0022618,GO:0022625,GO:0022626,GO:0032991,GO:0034622,GO:0042254,GO:0042255,GO:0042273,GO:0043226,GO:0043228,GO:0043229,GO:0043232,GO:0043933,GO:0044085,GO:0044391,GO:0065003,GO:0070925,GO:0071826,GO:0071840,GO:1990904	K02887-ko03010 Ribosome	COG0292-Ribosomal protein L20[J]
KS07_02325	9.49	35.36	-1.8976382823700002	0.0033834011850100007	0.00660568802788	down	KS07_02325	DEAD/DEAH box helicase	GO:0000166,GO:0003674,GO:0003676,GO:0003723,GO:0003724,GO:0003824,GO:0004386,GO:0005488,GO:0005524,GO:0005575,GO:0005622,GO:0005737,GO:0005886,GO:0006139,GO:0006725,GO:0006807,GO:0006950,GO:0008144,GO:0008150,GO:0008152,GO:0008186,GO:0009266,GO:0009295,GO:0009409,GO:0009628,GO:0009987,GO:0010501,GO:0016020,GO:0016070,GO:0016462,GO:0016787,GO:0016817,GO:0016818,GO:0016887,GO:0017076,GO:0017111,GO:…	K05592-ko03018 RNA degradation	COG0513-Superfamily II DNA and RNA helicases[LKJ]
KS07_04310	123.57	575.81	-2.22026431213	0.00415931565937	0.008043959529910001	down	KS07_04310	tRNA-Phe	-	-	-
KS07_18440	80.96	10.06	3.00857898489	0.004184195399690001	0.00801644913025	up	KS07_18440	protein iolH	-	-	COG1082-Sugar phosphate isomerases/epimerases[G]
KS07_00615	74.98	0.0001	19.5161463001	0.0128124097199	0.0242077787334	up	KS07_00615	50S ribosomal protein L10	GO:0003674,GO:0003735,GO:0005198,GO:0005575,GO:0005622,GO:0005737,GO:0005829,GO:0005840,GO:0006412,GO:0006518,GO:0006807,GO:0008150,GO:0008152,GO:0009058,GO:0009059,GO:0009987,GO:0010467,GO:0015934,GO:0019538,GO:0022625,GO:0022626,GO:0032991,GO:0034641,GO:0034645,GO:0043043,GO:0043170,GO:0043226,GO:0043228,GO:0043229,GO:0043232,GO:0043603,GO:0043604,GO:0044237,GO:0044238,GO:0044249,GO:0044260,GO:…	K02864-ko03010 Ribosome	COG0244-Ribosomal protein L10[J]
KS07_10555	25.4	0.0001	17.9544689714	0.0128124097199	0.0242077787334	up	KS07_10555	stage IV sporulation protein A	GO:0000166,GO:0000270,GO:0003674,GO:0003824,GO:0005488,GO:0005524,GO:0005575,GO:0005618,GO:0006022,GO:0006807,GO:0008144,GO:0008150,GO:0008152,GO:0009653,GO:0009847,GO:0009987,GO:0010927,GO:0016043,GO:0016462,GO:0016787,GO:0016817,GO:0016818,GO:0016887,GO:0017076,GO:0017111,GO:0022607,GO:0030154,GO:0030203,GO:0030312,GO:0030435,GO:0030554,GO:0031160,GO:0032502,GO:0032553,GO:0032555,GO:0032559,GO:…	-	-
KS07_00245	32.95	122.84	-1.89843004708	0.0167220185456	0.030883007223900003	down	KS07_00245	transition state regulator Abh	GO:0003674,GO:0005488,GO:0005515,GO:0008150,GO:0042802,GO:0043937,GO:0050789,GO:0050793,GO:0065007	-	COG2002-Regulators of stationary/sporulation gene expression[K]
KS07_18105	26.19	2.71	3.272651303	0.0190679225038	0.0349011081543	up	KS07_18105	catalase	GO:0000302,GO:0003674,GO:0003824,GO:0004096,GO:0004601,GO:0005488,GO:0005575,GO:0005622,GO:0005737,GO:0006950,GO:0006979,GO:0008150,GO:0008152,GO:0009056,GO:0009636,GO:0009987,GO:0010035,GO:0016209,GO:0016491,GO:0016684,GO:0016999,GO:0017001,GO:0017144,GO:0020037,GO:0042221,GO:0042493,GO:0042542,GO:0042737,GO:0042743,GO:0042744,GO:0044237,GO:0044248,GO:0046677,GO:0046906,GO:0050896,GO:0051716,GO:…	K03781-ko01200 Carbon metabolism;ko00630 Glyoxylate and dicarboxylate metabolism;ko00380 Tryptophan metabolism;ko04011 MAPK signaling pathway - yeast;ko04068 FoxO signaling pathway;ko04146 Peroxisome;ko04211 Longevity regulating pathway - mammal;ko04212 Longevity regulating pathway - worm;ko04213 Longevity regulating pathway - multiple species;ko05014 Amyotrophic lateral sclerosis (ALS)	COG0753-Catalase[P]
KS07_06690	6.29	35.15	-2.48239276708	0.020128464900900003	0.0365162416343	down	KS07_06690	oxidoreductase	-	-	COG4221-Short-chain alcohol dehydrogenase of unknown specificity[R]
KS07_00795	1479.52	639.44	1.21024829941	0.020935430066200002	0.0376470452945	up	infA	translation initiation factor IF-1	GO:0003674,GO:0005488,GO:0005575,GO:0005622,GO:0005737,GO:0005829,GO:0009986,GO:0030246,GO:0030247,GO:0043021,GO:0043022,GO:0044877,GO:2001065	-	COG0361-Translation initiation factor 1 (IF-1)[J]
KS07_17115	38.04	0.0001	18.5371577206	0.022790625486400002	0.0404508937205	up	KS07_17115	ATP synthase F0F1 subunit gamma	-	K02115-ko00190 Oxidative phosphorylation;ko00195 Photosynthesis	COG0224-F0F1-type ATP synthase, gamma subunit[C]
KS07_07480	41.98	0.0001	18.6793426411	0.022790625486400002	0.0404508937205	up	KS07_07480	sporulation sigma factor SigG	-	-	COG1191-DNA-directed RNA polymerase specialized sigma subunit[K]
KS07_17270	76.62	15.3	2.3241893728400003	0.0240805575341	0.0414833133991	up	KS07_17270	fructose-bisphosphate aldolase	-	K01624-ko01200 Carbon metabolism;ko01230 Biosynthesis of amino acids;ko00010 Glycolysis / Gluconeogenesis;ko00030 Pentose phosphate pathway;ko00051 Fructose and mannose metabolism;ko00710 Carbon fixation in photosynthetic organisms;ko00680 Methane metabolism	COG0191-Fructose/tagatose bisphosphate aldolase[G]
KS07_14115	670.84	113.67	2.56111716898	0.029834097155800002	0.050545371214399996	up	KS07_14115	tRNA-Pro	-	-	-
KS07_10640	16.06	52.37	-1.7052687119299998	0.0331374927644	0.0556818525959	down	KS07_10640	adaptor protein	GO:0007154,GO:0008150,GO:0009292,GO:0009294,GO:0009605,GO:0009987,GO:0009991,GO:0030420,GO:0031668,GO:0044764,GO:0050896,GO:0051704,GO:0051716,GO:0071496	-	COG4862-Negative regulator of genetic competence, sporulation and motility[OTN]
KS07_14980	28.55	0.0001	18.12313122	0.040744916620199995	0.0679081943671	up	KS07_14980	fructosamine deglycase	-	-	COG2222-Predicted phosphosugar isomerases[M]
KS07_04255	13.26	61.81	-2.2207594895900002	0.0427233152371	0.0703476274989	down	KS07_04255	hypothetical protein	-	-	-
KS07_06685	13.73	63.98	-2.22028936697	0.0427233152371	0.0703476274989	down	KS07_06685	transcriptional regulator	-	-	COG1733-Predicted transcriptional regulators[K]
KS07_16920	14.06	34.94	-1.31328301384	0.0444866321469	0.0723790443659	down	KS07_16920	rod shape-determining protein MreB	-	-	COG1077-Actin-like ATPase involved in cell morphogenesis[D]
